# Supplementary material for: UDP-glucose pyrophosphorylase as a target for regulating carbon flux distribution and antioxidant capacity in Phaeodactylum tricornutum
Source: Commun Biol. 2023 Jul 19;6:750. doi: 10.1038/s42003-023-05096-3 (PMC10356853; doi:10.1038/s42003-023-05096-3)
Supplement: Supplementary file 3 — Supplementary Data 1-22 [file 42003_2023_5096_MOESM3_ESM.xlsx]

## Sheet: Supplementary Data 1
Supplementary Data 1. Source data for Fig. 3b.
Strains	Relative UGPase mRNA expression level	Relative UGPase mRNA expression level	Relative UGPase mRNA expression level
OEUGP1-1	22.443	27.208	24.476
OEUGP1-2	22.603	29.917	25.492
OEUGP2-1	108.046	117.535	112.492
OEUGP2-2	92.392	104.569	96.604
WT	0.87	1.149	0.981
IRUGP1	0.502	0.401	0.608
ASUGP1	0.449	0.349	0.577
IRUGP2	0.254	0.202	0.319
ASUGP2	0.185	0.126	0.271

## Sheet: Supplementary Data 2
Supplementary Data 2. Source data for Fig. 3d.
Strains	UGPase enzyme activity (U/mg prot)	UGPase enzyme activity (U/mg prot)	UGPase enzyme activity (U/mg prot)
WT	48.56	50.12	54.22
OEUGP1-1	69.23	68.98	69.67
OEUGP1-2	71.2	68.14	72.08
IRUGP1	35.997	45.4045	39.0855
ASUGP1	35.003	36.2455	38.4465
OEUGP2-1	114.41	107.23	110.18
OEUGP2-2	93.02	94.72	100
IRUGP2	23.7495	25.063	25.6665
ASUGP2	33.0505	31.0625	28.0805

## Sheet: Supplementary Data 3
Supplementary Data 3. Source data for Fig. 4a.
Time(day)	WT-1	WT-2	WT-3	OEUGP1-1-1	OEUGP1-1-2	OEUGP1-1-3	OEUGP1-2-1	OEUGP1-2-2	OEUGP1-2-3	IRUGP1-1	IRUGP1-2	IRUGP1-3	ASUGP1-1	ASUGP1-2	ASUGP1-3	OEUGP2-1-1	OEUGP2-1-2	OEUGP2-1-3	OEUGP2-2-1	OEUGP2-2-2	OEUGP2-2-3	IRUGP2-1	IRUGP2-2	IRUGP2-3	ASUGP2-1	ASUGP2-2	ASUGP2-3
0	0.8	0.8	0.8	0.8	0.8	0.8	0.8	0.8	0.8	0.8	0.8	0.8	0.8	0.8	0.8	0.8	0.8	0.8	0.8	0.8	0.8	0.8	0.8	0.8	0.8	0.8	0.8
2	3.55	3.3	3.55	3.35	3.4	3.3	3.35	3.5	3.8	3.6	3.5	3.55	3.2	3.5	3.45	3	3.5	3.35	3.15	3.3	3.45	3.2	2.9	3.2	3.25	3.35	3
4	7.35	7.4	7.35	6.95	7.25	7.55	7.4	6.9	7.25	7.25	7.3	7.15	7.1	6.9	7	6.95	7	7.05	7.4	7.45	7.25	7.2	7.05	6.9	7.45	7.45	7.3
6	8.45	8.7	8.75	8.3	8.6	8.6	8.45	8.3	8.7	8.5	8.45	8.35	8.35	8.3	8.5	8.35	8.15	8.3	8.7	8.65	8.45	8.55	7.95	7.9	8.5	8.7	8.05
8	9.4	9.35	9.2	8.75	8.8	9.05	9.35	9	9.1	8.8	8.95	9.75	9.6	9.5	8.85	8.75	9.35	8.7	8.9	8.85	9.2	9.5	8.85	8.8	9.8	9.3	9.05
10	10.05	10.6	10.05	10.15	10.1	9.95	9.85	9.75	10.2	9.7	10.15	9.7	9.65	9.9	9.5	10.2	10.05	10.6	10.3	9.95	10.1	10.2	10.25	9.75	10.45	10.6	9.8
12	10.65	10.6	10.4	10.35	10.1	10.4	10.55	10.75	10.45	10.15	10.85	10.8	10.7	10.9	10.4	10.25	10.35	10.2	10.4	10.4	10.15	10.3	10.65	9.8	10.6	10.85	10.4

## Sheet: Supplementary Data 4
Supplementary Data 4. Source data for Fig. 4b.
WT	0.21573	0.21533	0.21375
OEUGP1-1	0.21334	0.21131	0.21375
OEUGP1-2	0.21494	0.2165	0.21415
IRUGP1	0.21172	0.21728	0.21689
ASUGP1	0.21612	0.21766	0.21375
OEUGP2-1	0.21254	0.21334	0.21213
OEUGP2-2	0.21375	0.21375	0.21172
IRUGP2	0.21294	0.21573	0.20879
ASUGP2	0.21533	0.21728	0.21375

## Sheet: Supplementary Data 5
Supplementary Data 5. Source data for Fig. 4c.
Time(day)	WT-1	WT-2	WT-3	OEUGP1-1-1	OEUGP1-1-2	OEUGP1-1-3	OEUGP1-2-1	OEUGP1-2-2	OEUGP1-2-3	IRUGP1-1	IRUGP1-2	IRUGP1-3	ASUGP1-1	ASUGP1-2	ASUGP1-3	OEUGP2-1-1	OEUGP2-1-2	OEUGP2-1-3	OEUGP2-2-1	OEUGP2-2-2	OEUGP2-2-3	IRUGP2-1	IRUGP2-2	IRUGP2-3	ASUGP2-1	ASUGP2-2	ASUGP2-3
0	0.601	0.602	0.6	0.604	0.6	0.605	0.601	0.6	0.6	0.603	0.603	0.604	0.606	0.607	0.602	0.607	0.6	0.605	0.604	0.601	0.6	0.6	0.607	0.608	0.606	0.607	0.602
2	0.619	0.621	0.622	0.619	0.618	0.612	0.617	0.618	0.614	0.618	0.62	0.616	0.615	0.619	0.616	0.619	0.619	0.622	0.615	0.62	0.617	0.617	0.619	0.615	0.617	0.624	0.62
4	0.602	0.606	0.6	0.599	0.598	0.604	0.604	0.602	0.603	0.599	0.605	0.6	0.607	0.603	0.603	0.599	0.598	0.604	0.598	0.597	0.602	0.599	0.596	0.6	0.601	0.596	0.599
6	0.589	0.586	0.588	0.579	0.587	0.586	0.589	0.577	0.588	0.581	0.583	0.586	0.581	0.584	0.589	0.58	0.587	0.586	0.586	0.582	0.586	0.582	0.584	0.583	0.587	0.582	0.587
8	0.571	0.577	0.575	0.573	0.578	0.571	0.574	0.573	0.57	0.572	0.577	0.571	0.569	0.575	0.579	0.573	0.578	0.57	0.57	0.575	0.572	0.575	0.575	0.572	0.574	0.571	0.573
10	0.552	0.563	0.556	0.56	0.563	0.555	0.561	0.554	0.559	0.561	0.552	0.555	0.554	0.558	0.56	0.56	0.553	0.562	0.553	0.559	0.555	0.553	0.558	0.555	0.56	0.553	0.556

## Sheet: Supplementary Data 6
Supplementary Data 6. Source data for Fig. 4d.
Time(day)	WT-1	WT-2	WT-3	OEUGP1-1-1	OEUGP1-1-2	OEUGP1-1-3	OEUGP1-2-1	OEUGP1-2-2	OEUGP1-2-3	IRUGP1-1	IRUGP1-2	IRUGP1-3	ASUGP1-1	ASUGP1-2	ASUGP1-3	OEUGP2-1-1	OEUGP2-1-2	OEUGP2-1-3	OEUGP2-2-1	OEUGP2-2-2	OEUGP2-2-3	IRUGP2-1	IRUGP2-2	IRUGP2-3	ASUGP2-1	ASUGP2-2	ASUGP2-3
0	0.418	0.429	0.428	0.425	0.414	0.429	0.434	0.415	0.421	0.421	0.424	0.434	0.411	0.431	0.416	0.426	0.413	0.42	0.435	0.412	0.427	0.426	0.424	0.418	0.421	0.412	0.428
2	0.445	0.446	0.451	0.455	0.447	0.45	0.449	0.456	0.452	0.447	0.441	0.449	0.452	0.45	0.441	0.448	0.44	0.45	0.454	0.44	0.446	0.438	0.44	0.443	0.45	0.444	0.439
4	0.478	0.48	0.481	0.488	0.479	0.477	0.481	0.47	0.476	0.48	0.469	0.478	0.48	0.469	0.479	0.477	0.47	0.48	0.48	0.482	0.466	0.474	0.477	0.48	0.489	0.488	0.462
6	0.439	0.442	0.421	0.441	0.445	0.43	0.432	0.439	0.429	0.437	0.436	0.44	0.43	0.442	0.44	0.429	0.428	0.448	0.431	0.436	0.429	0.442	0.441	0.432	0.438	0.435	0.427
8	0.379	0.391	0.383	0.374	0.391	0.383	0.377	0.391	0.381	0.377	0.371	0.378	0.374	0.387	0.377	0.377	0.386	0.369	0.375	0.365	0.377	0.372	0.377	0.372	0.381	0.366	0.371
10	0.325	0.333	0.323	0.326	0.323	0.312	0.314	0.333	0.32	0.306	0.334	0.331	0.312	0.323	0.325	0.334	0.324	0.319	0.321	0.333	0.312	0.323	0.324	0.33	0.335	0.309	0.319

## Sheet: Supplementary Data 7
Supplementary Data 7. Source data for Fig. 4e.
Time(day)	WT-1	WT-2	WT-3	OEUGP1-1-1	OEUGP1-1-2	OEUGP1-1-3	OEUGP1-2-1	OEUGP1-2-2	OEUGP1-2-3	IRUGP1-1	IRUGP1-2	IRUGP1-3	ASUGP1-1	ASUGP1-2	ASUGP1-3	OEUGP2-1-1	OEUGP2-1-2	OEUGP2-1-3	OEUGP2-2-1	OEUGP2-2-2	OEUGP2-2-3	IRUGP2-1	IRUGP2-2	IRUGP2-3	ASUGP2-1	ASUGP2-2	ASUGP2-3
0	22.3	22.5	23.6	22.4	23.6	23.3	22.4	23.1	22.8	21.8	22.6	21.9	23.2	22	22.1	22.5	22.8	23	23.4	22.5	22.2	22.3	22.5	23	21.9	22.6	22.8
2	26.9	27.9	28.1	27.3	28	27.4	26.9	26.6	27.1	26.9	26.7	27.7	26.4	26.9	28.2	27.5	27.4	26.9	27.1	27.7	27.8	27.2	27.8	27.4	26.5	27.5	27.9
4	29.2	30	28.9	29.4	29.6	29	28.9	29.8	30	29.1	29.6	29.2	29.8	29.4	29	29.7	29.1	29.6	28.8	29.6	29.1	28.9	29.2	29.4	29.4	29	29.8
6	27.1	26.8	26.8	27	25.9	26.9	26.7	27.6	27.2	26.8	27.5	26.5	27	26.5	27.4	27.4	26.6	26.3	27	26.8	27.5	25.9	27.2	27	26.6	27.3	27
8	24.1	24.4	23.6	24.1	24	24.9	23.2	23.6	24.5	23.1	23.8	23.7	24.2	24.2	23.1	24.8	23.8	23.6	24	23.4	23.1	24.2	24	23.5	23.3	23	24.7
10	20.3	20.1	20.5	21.2	20.6	20.8	19.7	20.1	20.7	21	20.9	20.3	20.1	20.6	21	20.9	20.9	20.6	20.3	20.6	20.7	20	21.3	20.6	20.9	21.3	20.8

## Sheet: Supplementary Data 8
Supplementary Data 8. Source data for Fig. 5a.
WT	12.78	12.16	13.07
OEUGP1-1	20.6	20.79	20.28
OEUGP1-2	21.07	21.99	23.46
IRUGP1	6.34	6.61	7.09
ASUGP1	5.79	7.96	6.11
OEUGP2-1	16.34	15.01	16.94
OEUGP2-2	17.72	18.05	16.99
IRUGP2	9.01	9.79	10.67
ASUGP2	8.79	10.99	8.37

## Sheet: Supplementary Data 9
Supplementary Data 9. Source data for Fig. 5b.
WT	5.78678	5.4769	5.76146
OEUGP1-1	9.03143	8.8656	8.93975
OEUGP1-2	9.43949	10.0625	10.3978
IRUGP1	2.7188	3.05637	3.26133
ASUGP1	2.63559	3.69967	2.69338
OEUGP2-1	7.08544	6.58067	7.30502
OEUGP2-2	7.81126	7.95673	7.28586
IRUGP2	3.92856	4.43291	4.39663
ASUGP2	3.95904	5.08162	3.68963

## Sheet: Supplementary Data 10
Supplementary Data 10. Source data for Fig. 5c.
WT	19.14	18.05	21.13
OEUGP1-1	23.77	24.29	23.08
OEUGP1-2	21.93	23.78	21.58
IRUGP1	18.77	19.36	20.21
ASUGP1	18.36	19.98	19.77
OEUGP2-1	21.97	22.85	22.43
OEUGP2-2	22.67	21.03	21.93
IRUGP2	19.77	18.47	20.31
ASUGP2	18.48	20.76	19.38

[truncated: 12 more sheets: Supplementary Data 11, Supplementary Data 12, Supplementary Data 13, Supplementary Data 14, Supplementary Data 15, Supplementary Data 16, Supplementary Data 17, Supplementary Data 18, Supplementary Data 19, Supplementary Data 20, Supplementary Data 21, Supplementary Data 22]
